# Supplementary material for: Modelling Eurasian beaver foraging habitat and dam suitability, for predicting the location and number of dams throughout catchments in Great Britain
Source: Eur J Wildl Res. 2020 May 7;66(3):42. doi: 10.1007/s10344-020-01379-w (PMC7319418; doi:10.1007/s10344-020-01379-w)
Supplement: Supplementary file 1 — (TXT 150 bytes) [file 10344_2020_1379_MOESM1_ESM.txt]

Supplementary information is provided in the following repository:
https://github.com/exeter-creww/Graham_et_al._in_review_Supporting-Information
